# Supplementary material for: Controlling periodic long-range signalling to drive a morphogenetic transition
Source: eLife. 2023 Mar 1;12:e83796. doi: 10.7554/eLife.83796 (PMC10027319; doi:10.7554/eLife.83796)
Supplement: Source code 1. [file elife-83796-code1.zip]

Archive with 216 entries (198 files):
- Code_Paper_Version/
- __MACOSX/._Code_Paper_Version
- Code_Paper_Version/Program_Files/
- __MACOSX/Code_Paper_Version/._Program_Files
- Code_Paper_Version/.DS_Store
- __MACOSX/Code_Paper_Version/._.DS_Store
- Code_Paper_Version/Results/
- __MACOSX/Code_Paper_Version/._Results
- Code_Paper_Version/create_de_nuovo_spiral.m
- __MACOSX/Code_Paper_Version/._create_de_nuovo_spiral.m
- Code_Paper_Version/run_sims_for_paper.m
- __MACOSX/Code_Paper_Version/._run_sims_for_paper.m
- Code_Paper_Version/ICs/
- __MACOSX/Code_Paper_Version/._ICs
- Code_Paper_Version/Program_Files/get_sigConcPerCell.m
- __MACOSX/Code_Paper_Version/Program_Files/._get_sigConcPerCell.m
- Code_Paper_Version/Program_Files/RHS_modFHN.m
- __MACOSX/Code_Paper_Version/Program_Files/._RHS_modFHN.m
- Code_Paper_Version/Program_Files/get_repForce.m
- __MACOSX/Code_Paper_Version/Program_Files/._get_repForce.m
- Code_Paper_Version/Program_Files/get_IC.m
- __MACOSX/Code_Paper_Version/Program_Files/._get_IC.m
- Code_Paper_Version/Program_Files/make_plot.m
- __MACOSX/Code_Paper_Version/Program_Files/._make_plot.m
- Code_Paper_Version/Program_Files/main_Dicty.m
- __MACOSX/Code_Paper_Version/Program_Files/._main_Dicty.m
- Code_Paper_Version/Program_Files/get_sigConc_p1.m
- __MACOSX/Code_Paper_Version/Program_Files/._get_sigConc_p1.m
- Code_Paper_Version/Program_Files/get_cellMove_p1.m
- __MACOSX/Code_Paper_Version/Program_Files/._get_cellMove_p1.m
- Code_Paper_Version/Results/14Jan2022_11_31_26/
- __MACOSX/Code_Paper_Version/Results/._14Jan2022_11_31_26
- Code_Paper_Version/Results/14Jan2022_11_39_22/
- __MACOSX/Code_Paper_Version/Results/._14Jan2022_11_39_22
- Code_Paper_Version/Results/.DS_Store
- __MACOSX/Code_Paper_Version/Results/._.DS_Store
- Code_Paper_Version/Results/14Jan2022_13_36_05/
- __MACOSX/Code_Paper_Version/Results/._14Jan2022_13_36_05
- Code_Paper_Version/Results/14Jan2022_12_27_19/
- __MACOSX/Code_Paper_Version/Results/._14Jan2022_12_27_19
- Code_Paper_Version/Results/14Jan2022_11_31_46/
- __MACOSX/Code_Paper_Version/Results/._14Jan2022_11_31_46
- Code_Paper_Version/Results/14Jan2022_18_23_47/
- __MACOSX/Code_Paper_Version/Results/._14Jan2022_18_23_47
- Code_Paper_Version/Results/14Jan2022_13_36_20/
- __MACOSX/Code_Paper_Version/Results/._14Jan2022_13_36_20
- Code_Paper_Version/ICs/ICs_naturalSpiral.mat
- __MACOSX/Code_Paper_Version/ICs/._ICs_naturalSpiral.mat
- Code_Paper_Version/Results/14Jan2022_11_31_26/Movie.avi
- __MACOSX/Code_Paper_Version/Results/14Jan2022_11_31_26/._Movie.avi
- Code_Paper_Version/Results/14Jan2022_11_31_26/p.mat
- __MACOSX/Code_Paper_Version/Results/14Jan2022_11_31_26/._p.mat
- Code_Paper_Version/Results/14Jan2022_11_31_26/anc_Program_Files/
- __MACOSX/Code_Paper_Version/Results/14Jan2022_11_31_26/._anc_Program_Files
- Code_Paper_Version/Results/14Jan2022_11_31_26/pic_0.png
- __MACOSX/Code_Paper_Version/Results/14Jan2022_11_31_26/._pic_0.png
- Code_Paper_Version/Results/14Jan2022_11_39_22/Movie.avi
- __MACOSX/Code_Paper_Version/Results/14Jan2022_11_39_22/._Movie.avi
- Code_Paper_Version/Results/14Jan2022_11_39_22/p.mat
- __MACOSX/Code_Paper_Version/Results/14Jan2022_11_39_22/._p.mat
- Code_Paper_Version/Results/14Jan2022_11_39_22/anc_Program_Files/
- __MACOSX/Code_Paper_Version/Results/14Jan2022_11_39_22/._anc_Program_Files
- Code_Paper_Version/Results/14Jan2022_11_39_22/pic_0.png
- __MACOSX/Code_Paper_Version/Results/14Jan2022_11_39_22/._pic_0.png
- Code_Paper_Version/Results/14Jan2022_13_36_05/Movie.avi
- __MACOSX/Code_Paper_Version/Results/14Jan2022_13_36_05/._Movie.avi
- Code_Paper_Version/Results/14Jan2022_13_36_05/p.mat
- __MACOSX/Code_Paper_Version/Results/14Jan2022_13_36_05/._p.mat
- Code_Paper_Version/Results/14Jan2022_13_36_05/anc_Program_Files/
- __MACOSX/Code_Paper_Version/Results/14Jan2022_13_36_05/._anc_Program_Files
- Code_Paper_Version/Results/14Jan2022_13_36_05/pic_0.png
- __MACOSX/Code_Paper_Version/Results/14Jan2022_13_36_05/._pic_0.png
- Code_Paper_Version/Results/14Jan2022_12_27_19/Movie.avi
- __MACOSX/Code_Paper_Version/Results/14Jan2022_12_27_19/._Movie.avi
- Code_Paper_Version/Results/14Jan2022_12_27_19/p.mat
- __MACOSX/Code_Paper_Version/Results/14Jan2022_12_27_19/._p.mat
- Code_Paper_Version/Results/14Jan2022_12_27_19/anc_Program_Files/
- __MACOSX/Code_Paper_Version/Results/14Jan2022_12_27_19/._anc_Program_Files
- Code_Paper_Version/Results/14Jan2022_12_27_19/pic_0.png
- __MACOSX/Code_Paper_Version/Results/14Jan2022_12_27_19/._pic_0.png
- Code_Paper_Version/Results/14Jan2022_11_31_46/Movie.avi
- __MACOSX/Code_Paper_Version/Results/14Jan2022_11_31_46/._Movie.avi
- Code_Paper_Version/Results/14Jan2022_11_31_46/p.mat
- __MACOSX/Code_Paper_Version/Results/14Jan2022_11_31_46/._p.mat
- Code_Paper_Version/Results/14Jan2022_11_31_46/anc_Program_Files/
- __MACOSX/Code_Paper_Version/Results/14Jan2022_11_31_46/._anc_Program_Files
- Code_Paper_Version/Results/14Jan2022_11_31_46/pic_0.png
- __MACOSX/Code_Paper_Version/Results/14Jan2022_11_31_46/._pic_0.png
- Code_Paper_Version/Results/14Jan2022_18_23_47/Movie.avi
- __MACOSX/Code_Paper_Version/Results/14Jan2022_18_23_47/._Movie.avi
- Code_Paper_Version/Results/14Jan2022_18_23_47/p.mat
- __MACOSX/Code_Paper_Version/Results/14Jan2022_18_23_47/._p.mat
- Code_Paper_Version/Results/14Jan2022_18_23_47/anc_Program_Files/
- __MACOSX/Code_Paper_Version/Results/14Jan2022_18_23_47/._anc_Program_Files
- Code_Paper_Version/Results/14Jan2022_18_23_47/pic_0.png
- __MACOSX/Code_Paper_Version/Results/14Jan2022_18_23_47/._pic_0.png
- Code_Paper_Version/Results/14Jan2022_13_36_20/Movie.avi
- __MACOSX/Code_Paper_Version/Results/14Jan2022_13_36_20/._Movie.avi
- Code_Paper_Version/Results/14Jan2022_13_36_20/p.mat
- __MACOSX/Code_Paper_Version/Results/14Jan2022_13_36_20/._p.mat
- Code_Paper_Version/Results/14Jan2022_13_36_20/anc_Program_Files/
- __MACOSX/Code_Paper_Version/Results/14Jan2022_13_36_20/._anc_Program_Files
- Code_Paper_Version/Results/14Jan2022_13_36_20/pic_0.png
- __MACOSX/Code_Paper_Version/Results/14Jan2022_13_36_20/._pic_0.png
- Code_Paper_Version/Results/14Jan2022_11_31_26/anc_Program_Files/get_sigConcPerCell.m
- __MACOSX/Code_Paper_Version/Results/14Jan2022_11_31_26/anc_Program_Files/._get_sigConcPerCell.m
- Code_Paper_Version/Results/14Jan2022_11_31_26/anc_Program_Files/RHS_modFHN.m
- __MACOSX/Code_Paper_Version/Results/14Jan2022_11_31_26/anc_Program_Files/._RHS_modFHN.m
- Code_Paper_Version/Results/14Jan2022_11_31_26/anc_Program_Files/get_repForce.m
- __MACOSX/Code_Paper_Version/Results/14Jan2022_11_31_26/anc_Program_Files/._get_repForce.m
- Code_Paper_Version/Results/14Jan2022_11_31_26/anc_Program_Files/get_IC.m
- __MACOSX/Code_Paper_Version/Results/14Jan2022_11_31_26/anc_Program_Files/._get_IC.m
- Code_Paper_Version/Results/14Jan2022_11_31_26/anc_Program_Files/make_plot.m
- __MACOSX/Code_Paper_Version/Results/14Jan2022_11_31_26/anc_Program_Files/._make_plot.m
- Code_Paper_Version/Results/14Jan2022_11_31_26/anc_Program_Files/main_Dicty.m
- __MACOSX/Code_Paper_Version/Results/14Jan2022_11_31_26/anc_Program_Files/._main_Dicty.m
- Code_Paper_Version/Results/14Jan2022_11_31_26/anc_Program_Files/get_sigConc_p1.m
- __MACOSX/Code_Paper_Version/Results/14Jan2022_11_31_26/anc_Program_Files/._get_sigConc_p1.m
- Code_Paper_Version/Results/14Jan2022_11_31_26/anc_Program_Files/get_cellMove_p1.m
- __MACOSX/Code_Paper_Version/Results/14Jan2022_11_31_26/anc_Program_Files/._get_cellMove_p1.m
- Code_Paper_Version/Results/14Jan2022_11_39_22/anc_Program_Files/get_sigConcPerCell.m
- __MACOSX/Code_Paper_Version/Results/14Jan2022_11_39_22/anc_Program_Files/._get_sigConcPerCell.m
- Code_Paper_Version/Results/14Jan2022_11_39_22/anc_Program_Files/RHS_modFHN.m
- __MACOSX/Code_Paper_Version/Results/14Jan2022_11_39_22/anc_Program_Files/._RHS_modFHN.m
- Code_Paper_Version/Results/14Jan2022_11_39_22/anc_Program_Files/get_repForce.m
- __MACOSX/Code_Paper_Version/Results/14Jan2022_11_39_22/anc_Program_Files/._get_repForce.m
- Code_Paper_Version/Results/14Jan2022_11_39_22/anc_Program_Files/get_IC.m
- __MACOSX/Code_Paper_Version/Results/14Jan2022_11_39_22/anc_Program_Files/._get_IC.m
- Code_Paper_Version/Results/14Jan2022_11_39_22/anc_Program_Files/make_plot.m
- __MACOSX/Code_Paper_Version/Results/14Jan2022_11_39_22/anc_Program_Files/._make_plot.m
- Code_Paper_Version/Results/14Jan2022_11_39_22/anc_Program_Files/main_Dicty.m
- __MACOSX/Code_Paper_Version/Results/14Jan2022_11_39_22/anc_Program_Files/._main_Dicty.m
- Code_Paper_Version/Results/14Jan2022_11_39_22/anc_Program_Files/get_sigConc_p1.m
- __MACOSX/Code_Paper_Version/Results/14Jan2022_11_39_22/anc_Program_Files/._get_sigConc_p1.m
- Code_Paper_Version/Results/14Jan2022_11_39_22/anc_Program_Files/get_cellMove_p1.m
- __MACOSX/Code_Paper_Version/Results/14Jan2022_11_39_22/anc_Program_Files/._get_cellMove_p1.m
- Code_Paper_Version/Results/14Jan2022_13_36_05/anc_Program_Files/get_sigConcPerCell.m
- __MACOSX/Code_Paper_Version/Results/14Jan2022_13_36_05/anc_Program_Files/._get_sigConcPerCell.m
- Code_Paper_Version/Results/14Jan2022_13_36_05/anc_Program_Files/RHS_modFHN.m
- __MACOSX/Code_Paper_Version/Results/14Jan2022_13_36_05/anc_Program_Files/._RHS_modFHN.m
- Code_Paper_Version/Results/14Jan2022_13_36_05/anc_Program_Files/get_repForce.m
- __MACOSX/Code_Paper_Version/Results/14Jan2022_13_36_05/anc_Program_Files/._get_repForce.m
- Code_Paper_Version/Results/14Jan2022_13_36_05/anc_Program_Files/get_IC.m
- __MACOSX/Code_Paper_Version/Results/14Jan2022_13_36_05/anc_Program_Files/._get_IC.m
- Code_Paper_Version/Results/14Jan2022_13_36_05/anc_Program_Files/make_plot.m
- __MACOSX/Code_Paper_Version/Results/14Jan2022_13_36_05/anc_Program_Files/._make_plot.m
- Code_Paper_Version/Results/14Jan2022_13_36_05/anc_Program_Files/main_Dicty.m
- __MACOSX/Code_Paper_Version/Results/14Jan2022_13_36_05/anc_Program_Files/._main_Dicty.m
- Code_Paper_Version/Results/14Jan2022_13_36_05/anc_Program_Files/get_sigConc_p1.m
- __MACOSX/Code_Paper_Version/Results/14Jan2022_13_36_05/anc_Program_Files/._get_sigConc_p1.m
- Code_Paper_Version/Results/14Jan2022_13_36_05/anc_Program_Files/get_cellMove_p1.m
- __MACOSX/Code_Paper_Version/Results/14Jan2022_13_36_05/anc_Program_Files/._get_cellMove_p1.m
- Code_Paper_Version/Results/14Jan2022_12_27_19/anc_Program_Files/get_sigConcPerCell.m
- __MACOSX/Code_Paper_Version/Results/14Jan2022_12_27_19/anc_Program_Files/._get_sigConcPerCell.m
- Code_Paper_Version/Results/14Jan2022_12_27_19/anc_Program_Files/RHS_modFHN.m
- __MACOSX/Code_Paper_Version/Results/14Jan2022_12_27_19/anc_Program_Files/._RHS_modFHN.m
- Code_Paper_Version/Results/14Jan2022_12_27_19/anc_Program_Files/get_repForce.m
- __MACOSX/Code_Paper_Version/Results/14Jan2022_12_27_19/anc_Program_Files/._get_repForce.m
- Code_Paper_Version/Results/14Jan2022_12_27_19/anc_Program_Files/get_IC.m
- __MACOSX/Code_Paper_Version/Results/14Jan2022_12_27_19/anc_Program_Files/._get_IC.m
- Code_Paper_Version/Results/14Jan2022_12_27_19/anc_Program_Files/make_plot.m
- __MACOSX/Code_Paper_Version/Results/14Jan2022_12_27_19/anc_Program_Files/._make_plot.m
- Code_Paper_Version/Results/14Jan2022_12_27_19/anc_Program_Files/main_Dicty.m
- __MACOSX/Code_Paper_Version/Results/14Jan2022_12_27_19/anc_Program_Files/._main_Dicty.m
- Code_Paper_Version/Results/14Jan2022_12_27_19/anc_Program_Files/get_sigConc_p1.m
- __MACOSX/Code_Paper_Version/Results/14Jan2022_12_27_19/anc_Program_Files/._get_sigConc_p1.m
- Code_Paper_Version/Results/14Jan2022_12_27_19/anc_Program_Files/get_cellMove_p1.m
- __MACOSX/Code_Paper_Version/Results/14Jan2022_12_27_19/anc_Program_Files/._get_cellMove_p1.m
- Code_Paper_Version/Results/14Jan2022_11_31_46/anc_Program_Files/get_sigConcPerCell.m
- __MACOSX/Code_Paper_Version/Results/14Jan2022_11_31_46/anc_Program_Files/._get_sigConcPerCell.m
- Code_Paper_Version/Results/14Jan2022_11_31_46/anc_Program_Files/RHS_modFHN.m
- __MACOSX/Code_Paper_Version/Results/14Jan2022_11_31_46/anc_Program_Files/._RHS_modFHN.m
- Code_Paper_Version/Results/14Jan2022_11_31_46/anc_Program_Files/get_repForce.m
- __MACOSX/Code_Paper_Version/Results/14Jan2022_11_31_46/anc_Program_Files/._get_repForce.m
- Code_Paper_Version/Results/14Jan2022_11_31_46/anc_Program_Files/get_IC.m
- __MACOSX/Code_Paper_Version/Results/14Jan2022_11_31_46/anc_Program_Files/._get_IC.m
- Code_Paper_Version/Results/14Jan2022_11_31_46/anc_Program_Files/make_plot.m
- __MACOSX/Code_Paper_Version/Results/14Jan2022_11_31_46/anc_Program_Files/._make_plot.m
- Code_Paper_Version/Results/14Jan2022_11_31_46/anc_Program_Files/main_Dicty.m
- __MACOSX/Code_Paper_Version/Results/14Jan2022_11_31_46/anc_Program_Files/._main_Dicty.m
- Code_Paper_Version/Results/14Jan2022_11_31_46/anc_Program_Files/get_sigConc_p1.m
- __MACOSX/Code_Paper_Version/Results/14Jan2022_11_31_46/anc_Program_Files/._get_sigConc_p1.m
- Code_Paper_Version/Results/14Jan2022_11_31_46/anc_Program_Files/get_cellMove_p1.m
- __MACOSX/Code_Paper_Version/Results/14Jan2022_11_31_46/anc_Program_Files/._get_cellMove_p1.m
- Code_Paper_Version/Results/14Jan2022_18_23_47/anc_Program_Files/get_sigConcPerCell.m
- __MACOSX/Code_Paper_Version/Results/14Jan2022_18_23_47/anc_Program_Files/._get_sigConcPerCell.m
- Code_Paper_Version/Results/14Jan2022_18_23_47/anc_Program_Files/RHS_modFHN.m
- __MACOSX/Code_Paper_Version/Results/14Jan2022_18_23_47/anc_Program_Files/._RHS_modFHN.m
- Code_Paper_Version/Results/14Jan2022_18_23_47/anc_Program_Files/get_repForce.m
- __MACOSX/Code_Paper_Version/Results/14Jan2022_18_23_47/anc_Program_Files/._get_repForce.m
- Code_Paper_Version/Results/14Jan2022_18_23_47/anc_Program_Files/get_IC.m
- __MACOSX/Code_Paper_Version/Results/14Jan2022_18_23_47/anc_Program_Files/._get_IC.m
- Code_Paper_Version/Results/14Jan2022_18_23_47/anc_Program_Files/make_plot.m
- __MACOSX/Code_Paper_Version/Results/14Jan2022_18_23_47/anc_Program_Files/._make_plot.m
- Code_Paper_Version/Results/14Jan2022_18_23_47/anc_Program_Files/main_Dicty.m
- __MACOSX/Code_Paper_Version/Results/14Jan2022_18_23_47/anc_Program_Files/._main_Dicty.m
- Code_Paper_Version/Results/14Jan2022_18_23_47/anc_Program_Files/get_sigConc_p1.m
- __MACOSX/Code_Paper_Version/Results/14Jan2022_18_23_47/anc_Program_Files/._get_sigConc_p1.m
- Code_Paper_Version/Results/14Jan2022_18_23_47/anc_Program_Files/get_cellMove_p1.m
- __MACOSX/Code_Paper_Version/Results/14Jan2022_18_23_47/anc_Program_Files/._get_cellMove_p1.m
- Code_Paper_Version/Results/14Jan2022_13_36_20/anc_Program_Files/get_sigConcPerCell.m
- __MACOSX/Code_Paper_Version/Results/14Jan2022_13_36_20/anc_Program_Files/._get_sigConcPerCell.m
- Code_Paper_Version/Results/14Jan2022_13_36_20/anc_Program_Files/RHS_modFHN.m
- __MACOSX/Code_Paper_Version/Results/14Jan2022_13_36_20/anc_Program_Files/._RHS_modFHN.m
- Code_Paper_Version/Results/14Jan2022_13_36_20/anc_Program_Files/get_repForce.m
- __MACOSX/Code_Paper_Version/Results/14Jan2022_13_36_20/anc_Program_Files/._get_repForce.m
- Code_Paper_Version/Results/14Jan2022_13_36_20/anc_Program_Files/get_IC.m
- __MACOSX/Code_Paper_Version/Results/14Jan2022_13_36_20/anc_Program_Files/._get_IC.m
- Code_Paper_Version/Results/14Jan2022_13_36_20/anc_Program_Files/make_plot.m
- __MACOSX/Code_Paper_Version/Results/14Jan2022_13_36_20/anc_Program_Files/._make_plot.m
- Code_Paper_Version/Results/14Jan2022_13_36_20/anc_Program_Files/main_Dicty.m
- __MACOSX/Code_Paper_Version/Results/14Jan2022_13_36_20/anc_Program_Files/._main_Dicty.m
- Code_Paper_Version/Results/14Jan2022_13_36_20/anc_Program_Files/get_sigConc_p1.m
- __MACOSX/Code_Paper_Version/Results/14Jan2022_13_36_20/anc_Program_Files/._get_sigConc_p1.m
- Code_Paper_Version/Results/14Jan2022_13_36_20/anc_Program_Files/get_cellMove_p1.m
- __MACOSX/Code_Paper_Version/Results/14Jan2022_13_36_20/anc_Program_Files/._get_cellMove_p1.m
